# Supplementary material for: Defining and quantifying the resilience of responses to disturbance: a conceptual and modelling approach from soil science
Source: Sci Rep. 2016 Jun 22;6:28426. doi: 10.1038/srep28426 (PMC4916505; doi:10.1038/srep28426)
Supplement: Supplementary Information [file srep28426-s2.xls]

## Sheet: SoilData
site	Woodland site	Grassland site
latitude: longitude	54.4023: -0.5597	54.5140: -3.6306
	(54 40 23N: 00 55 97W)	(54 51 40N: 03 63 06W)
sand	32.9	68.46
silt	31.47	17.99
clay	35.63	13.55
pH	4.9	6.7
%C	5.56	2.14
% N	0.49	0.29

## Sheet: Grassland
	Respiration (µg CO2-C /hr /g soil)
Time since rewet (hrs)	Rep1	Rep2	Rep3	mean	standard deveation
0.5	5.1256	5.8706	4.0528	5.01633	0.913813
1.5	5.8706	6.109	4.6488	5.5428	0.783349
2.5	5.6024	5.662	4.47	5.2448	0.671658
3.5	5.2448	5.1852	4.1422	4.8574	0.620098
4.5	5.0362	4.8574	3.9336	4.60907	0.591763
5.5	5.0362	4.7382	3.6654	4.47993	0.720971
6.5	4.9766	4.6786	3.5462	4.40047	0.754672
7.5	5.0064	4.6488	3.3972	4.3508	0.844976
8.5	4.9766	4.5892	3.2482	4.27133	0.906985
9.5	4.9998	4.4998	3.0694	4.18967	1.00187
10.5	4.9468	4.5296	2.98	4.15213	1.03631
11.5	4.8872	4.47	2.831	4.06273	1.08692
12.5	4.8574	4.4104	2.7118	3.9932	1.13201
13.5	4.7084	4.3707	2.533	3.8707	1.17072
14.5	4.7084	4.2614	2.4734	3.8144	1.18265
15.5	4.6488	4.2018	2.3542	3.73493	1.21646
16.5	4.5594	4.1422	2.235	3.64553	1.23924
17.5	4.5296	4.0826	2.1754	3.59587	1.2503
18.5	4.3508	3.9634	2.086	3.46673	1.21134
19.5	4.3508	3.9634	2.0562	3.4568	1.22832
20.5	4.2912	3.874	1.9668	3.37733	1.23924
21.5	4.2316	3.8442	1.9072	3.32767	1.24532
22.5	4.0826	3.725	1.8476	3.2184	1.20054
23.5	4.0528	3.725	1.8476	3.20847	1.18989
24.5	3.9932	3.6356	1.7582	3.129	1.20054
25.5	3.874	3.5164	1.6986	3.02967	1.16652
26.5	3.725	3.427	1.6092	2.9204	1.14527
27.5	3.6654	3.3674	1.5496	2.8608	1.14527
28.5	3.576	3.278	1.49	2.78133	1.12821
29.5	3.4568	3.1886	1.4304	2.69193	1.10072
30.5	3.3376	3.129	1.341	2.60253	1.09749
31.5	3.2184	2.98	1.2516	2.48333	1.07335
32.5	3.0992	2.9502	1.2516	2.43367	1.02641
33.5	3.0098	2.8608	1.192	2.3542	1.00925
34.5	2.9204	2.7714	1.1324	2.27473	0.992091
35.5	2.7714	2.682	1.043	2.16547	0.973112
36.5	2.6522	2.5926	1.043	2.09593	0.912354
37.5	2.5628	2.5032	0.9834	2.01647	0.895158
38.5	2.4734	2.4436	0.9238	1.94693	0.886185
39.5	2.384	2.3542	0.9238	1.88733	0.834577
40.5	2.3244	2.2648	0.8344	1.80787	0.843573
41.5	2.2052	2.2052	0.8642	1.7582	0.774227
42.5	2.2052	2.1456	0.8344	1.7284	0.7748
43.5	2.1456	2.086	0.8046	1.67873	0.757608
44.5	2.1158	2.0562	0.8344	1.6688	0.723226
45.5	2.0562	1.9966	0.8046	1.61913	0.706036
46.5	2.0562	1.9668	0.8046	1.6092	0.698236
47.5	2.0562	1.937	0.8344	1.6092	0.673638
48.5	1.9966	1.9072	0.8046	1.56947	0.6639
49.5	1.9072	1.8476	0.7748	1.50987	0.637284
50.5	1.8476	1.788	0.745	1.4602	0.620098
51.5	1.8178	1.7284	0.745	1.4304	0.595255
52.5	1.7284	1.6986	0.6854	1.3708	0.593761
53.5	1.6986	1.639	0.6556	1.33107	0.58573
54.5	1.6092	1.5794	0.6556	1.2814	0.542163
55.5	1.5794	1.5198	0.6258	1.24167	0.534188
56.5	1.5198	1.49	0.596	1.20193	0.524965
57.5	1.49	1.4304	0.596	1.17213	0.499835
58.5	1.4304	1.3708	0.5662	1.12247	0.482662
59.5	1.341	1.3112	0.5364	1.06287	0.456177
60.5	1.3112	1.2814	0.5364	1.043	0.438981
61.5	1.2814	1.2516	0.5298	1.02093	0.425595
62.5	1.2218	1.192	0.5066	0.973467	0.404593
63.5	1.1622	1.1324	0.447	0.913867	0.404593
64.5	1.1324	1.1324	0.447	0.903933	0.395716
65.5	1.0728	1.0728	0.447	0.8642	0.361306
66.5	1.043	1.043	0.4636	0.849867	0.334517
67.5	1.043	1.043	0.447	0.844333	0.344101
68.5	0.9834	1.0132	0.447	0.814533	0.318642
69.5	0.9834	1.0132	0.447	0.814533	0.318642
70.5	0.9834	1.0132	0.447	0.814533	0.318642
71.5	0.9536	1.0132	0.4768	0.814533	0.294
72.5	0.894	0.9536	0.4768	0.7748	0.25979
73.5	0.894	0.9238	0.447	0.754933	0.267094
74.5	0.8046	0.894	0.3874	0.695333	0.270398
75.5	0.8046	0.8642	0.447	0.705267	0.225642
76.5	0.745	0.8344	0.4172	0.665533	0.219659
77.5	0.7152	0.8046	0.3874	0.635733	0.219659
78.5	0.6854	0.7748	0.3576	0.605933	0.219659
79.5	0.6556	0.745	0.3576	0.586067	0.202844
80.5	0.6258	0.745	0.3576	0.576133	0.198418
81.5	0.596	0.6854	0.3874	0.556267	0.152922
82.5	0.5662	0.7152	0.3576	0.546333	0.179626
83.5	0.5364	0.6556	0.3576	0.516533	0.14999
84.5	0.5066	0.6556	0.3278	0.496667	0.164126
85.5	0.4768	0.596	0.3278	0.466867	0.134376
86.5	0.447	0.6258	0.3278	0.466867	0.14999
87.5	0.4172	0.596	0.3725	0.4619	0.118265

## Sheet: Woodland
	Respiration (µg CO2-C /hr /g soil)
Time since rewet (hrs)	Rep1	Rep2	Rep3	mean	standard deveation
0.5	1.7582	1.5794	1.2913	1.54297	0.235573
1.5	2.5926	2.5032	2.0562	2.384	0.287381
2.5	2.8608	2.7714	2.533	2.72173	0.16945
3.5	3.129	2.9204	2.9204	2.98993	0.120435
4.5	3.3972	3.0694	3.1588	3.20847	0.16945
5.5	3.6952	3.2482	3.3078	3.41707	0.242707
6.5	3.9634	3.3674	3.4866	3.6058	0.315374
7.5	4.1422	3.427	3.5164	3.6952	0.389686
8.5	4.2316	3.5462	3.576	3.7846	0.3874
9.5	4.1124	3.5462	3.4866	3.71507	0.345389
10.5	3.9038	3.5164	3.278	3.56607	0.315843
11.5	3.874	3.5462	3.129	3.5164	0.373393
12.5	3.7548	3.4568	2.98	3.3972	0.390823
13.5	3.6356	3.3376	2.7714	3.2482	0.438981
14.5	3.576	3.2482	2.6224	3.14887	0.484498
15.5	3.3972	3.0992	2.4734	2.98993	0.471493
16.5	3.4568	3.0694	2.4138	2.98	0.527216
17.5	3.3674	3.0098	2.2946	2.8906	0.546243
18.5	3.3376	2.9502	2.2052	2.831	0.575534
19.5	3.3376	2.98	2.1754	2.831	0.595255
20.5	3.278	2.7714	2.086	2.7118	0.598231
21.5	3.2184	2.8012	2.0562	2.69193	0.588754
22.5	3.2482	2.7416	2.0562	2.682	0.598231
23.5	3.2184	2.7118	2.0264	2.6522	0.598231
24.5	3.1588	2.6522	1.937	2.58267	0.613861
25.5	3.1588	2.6522	1.937	2.58267	0.613861
26.5	3.0992	2.5628	1.9072	2.52307	0.596993
27.5	3.0694	2.4734	1.8178	2.45353	0.626036
28.5	3.0098	2.4138	1.788	2.40387	0.610961
29.5	2.8906	2.3244	1.7284	2.31447	0.581164
30.5	2.8906	2.2648	1.7284	2.2946	0.581673
31.5	2.831	2.2052	1.6688	2.235	0.581673
32.5	2.7714	2.086	1.639	2.16547	0.570367
33.5	2.682	2.0264	1.5794	2.09593	0.554579
34.5	2.6522	1.9668	1.5794	2.06613	0.543254
35.5	2.5628	1.8774	1.5198	1.98667	0.530016
36.5	2.533	1.8178	1.49	1.94693	0.533356
37.5	2.4138	1.6986	1.4602	1.85753	0.496269
38.5	2.3542	1.639	1.4304	1.80787	0.484498
39.5	2.3244	1.5794	1.4006	1.76813	0.489966
40.5	2.2648	1.49	1.3708	1.70853	0.485414
41.5	2.2052	1.4602	1.341	1.6688	0.468344
42.5	2.1158	1.4006	1.3112	1.6092	0.441
43.5	2.1158	1.3708	1.3112	1.59927	0.448322
44.5	2.0562	1.3708	1.3112	1.5794	0.413995
45.5	2.0562	1.4602	1.2814	1.59927	0.405689
46.5	2.0264	1.2218	1.2516	1.49993	0.456177
47.5	1.9668	1.2218	1.2516	1.48007	0.421787
48.5	1.9668	1.2516	1.2516	1.49	0.412921
49.5	1.937	1.2218	1.2516	1.47013	0.404593
50.5	1.8178	1.1324	1.192	1.38073	0.379682
51.5	1.8178	1.1324	1.1622	1.3708	0.3874
52.5	1.6986	1.043	1.1324	1.29133	0.355525
53.5	1.6986	1.0728	1.1026	1.29133	0.353018
54.5	1.639	0.9834	1.0728	1.23173	0.355525
55.5	1.5794	0.9834	1.0728	1.21187	0.321417
56.5	1.5198	0.9238	1.0132	1.15227	0.321417
57.5	1.5198	0.9238	1.0132	1.15227	0.321417
58.5	1.4602	0.894	0.9834	1.11253	0.304388
59.5	1.4006	0.8642	0.9536	1.0728	0.287381
60.5	1.3708	0.8344	0.9536	1.05293	0.281659
61.5	1.341	0.7748	0.9238	1.0132	0.293496
62.5	1.2814	0.7748	0.894	0.9834	0.264868
63.5	1.2516	0.7152	0.894	0.9536	0.273122
64.5	1.192	0.7152	0.8642	0.9238	0.243924
65.5	1.192	0.6854	0.8642	0.913867	0.256926
66.5	1.1622	0.6556	0.8046	0.874133	0.260359
67.5	1.1324	0.6556	0.8642	0.884067	0.23902
68.5	1.1026	0.6556	0.8046	0.854267	0.227601
69.5	1.1026	0.6556	0.8046	0.854267	0.227601
70.5	1.1026	0.6556	0.8344	0.8642	0.224985
71.5	1.0728	0.6556	0.8046	0.844333	0.211419
72.5	1.0728	0.6556	0.8046	0.844333	0.211419
73.5	1.043	0.6258	0.7748	0.814533	0.211419
74.5	1.0132	0.6258	0.7748	0.8046	0.195412
75.5	0.9834	0.596	0.7152	0.764867	0.198418
76.5	0.9238	0.5662	0.7152	0.735067	0.179626
77.5	0.9238	0.5662	0.6854	0.725133	0.182081
78.5	0.894	0.5364	0.7152	0.7152	0.1788
79.5	0.8642	0.5364	0.6556	0.6854	0.165919
80.5	0.8344	0.5364	0.6556	0.675467	0.14999
81.5	0.8344	0.5066	0.6258	0.6556	0.165919
82.5	0.8046	0.5066	0.6258	0.645667	0.14999
83.5	0.7748	0.5066	0.596	0.6258	0.136561
84.5	0.7748	0.4768	0.6258	0.6258	0.149
85.5	0.745	0.4768	0.5662	0.596	0.136561
86.5	0.6854	0.4172	0.5662	0.556267	0.134376
87.5	0.745	0.4967	0.596	0.612567	0.124976
